# Supplementary material for: Evaluation of the Consumption of Junk Food Products and Lifestyle among Teenagers and Young Population from Romania
Source: Nutrients. 2024 Jun 5;16(11):1769. doi: 10.3390/nu16111769 (PMC11174916; doi:10.3390/nu16111769)
Supplement: Supplementary file 1 [file nutrients-16-01769-s001.zip]

Archive with 1 entries (1 files):
- nutrients-3030782-supplementary.pdf
